# Supplementary material for: Study on the China’s real interest rate after including housing price factor into CPI
Source: PLoS One. 2023 Aug 11;18(8):e0290079. doi: 10.1371/journal.pone.0290079 (PMC10420356; doi:10.1371/journal.pone.0290079)
Supplement: S1 Data — (XLS) [file pone.0290079.s001.xls]

## Sheet: Annual  Sales
1998	1999	2000	2001	2002	2003	2004	2005	2006	2007	2008	2009	2010	2011	2012	2013	2014	2015	2016	2017	2018	2019	2020	2021	2022	Ten thousand yuan
17182500	24137347	32286046	40211543	49578501	65434500	86193667	145637616	172878100	255658100	211960034	384328951	441206524	481983200	534671800	676949367	624109500	727698199	990641734	1102395075	1263740800	1394399683	1545669552	1627299011	1167470000

## Sheet: Total population
1998	1999	2000	2001	2002	2003	2004	2005	2006	2007	2008	2009	2010	2011	2012	2013	2014	2015	2016	2017	2018	2019	2020	2021	2022	Ten thousand people
124200	125300	126300	127200	128000	128800	129600	130400	131100	131800	132500	133100	133800	134500	135400	136300	137200	138000	138800	139600	140300	140800	141100	141200	141175

## Sheet: Per capita house consumpt
1998	1999	2000	2001	2002	2003	2004	2005	2006	2007	2008	2009	2010	2011	2012	2013	2014	2015	2016	2017	2018	2019	2020	2021	2022	YUAN
138.345	192.636	255.63	316.128	387.332	508.032	665.075	1116.85	1318.67	1939.74	1599.7	2887.52	3297.51	3583.52	3948.83	4966.61	4548.9	5273.18	7137.19	7896.81	9007.42	9903.41	10954.4	11524.8	8269.67

## Sheet: CPI
1998	1999	2000	2001	2002	2003	2004	2005	2006	2007	2008	2009	2010	2011	2012	2013	2014	2015	2016	2017	2018	2019	2020	2021	2022
-0.0077	-0.014	0.0035	0.0072	-0.0073	0.0113	0.0382	0.0178	0.0165	0.0482	0.0593	-0.0073	0.0318	0.0555	0.0262	0.0262	0.0192	0.0144	0.02	0.0159	0.0207	0.029	0.0242	0.0098	0.02

## Sheet: Consumption per person
1998	1999	2000	2001	2002	2003	2004	2005	2006	2007	2008	2009	2010	2011	2012	2013	2014	2015	2016	2017	2018	2019	2020	2021	2022	单位：（元）
4346.53	4867.64	5480.3	5893.22	6472.61	6903.02	7473.95	8224.47	8713.18	9360.52	9257.82	10068.9	10919.2	11612.9	12277.8	12850.9	13894.1	15589	17869.3	18322	19853	21559	21210	24100	24538

## Sheet: The proportion of  house consum
1998	1999	2000	2001	2002	2003	2004	2005	2006	2007	2008	2009	2010	2011	2012	2013	2014	2015	2016	2017	2018	2019	2020	2021	2022
0.031829	0.0395749	0.0466452	0.0536427	0.0598417	0.0735956	0.0889857	0.135796	0.151342	0.207226	0.172794	0.286776	0.301992	0.30858	0.321623	0.38648	0.327398	0.338263	0.399412	0.431002	0.453706	0.459363	0.516475	0.478207	0.337015

## Sheet: Actual proportion of CPI
1998	1999	2000	2001	2002	2003	2004	2005	2006	2007	2008	2009	2010	2011	2012	2013	2014	2015	2016	2017	2018	2019	2020	2021	2022
0.968171	0.960425	0.953355	0.946357	0.940158	0.926404	0.911014	0.864204	0.848658	0.792774	0.827206	0.713224	0.698008	0.69142	0.678377	0.61352	0.672602	0.661737	0.600588	0.568998	0.546294	0.540637	0.483525	0.521793	0.662985

## Sheet: House price rising
1998	1999	2000	2001	2002	2003	2004	2005	2006	2007	2008	2009	2010	2011	2012	2013	2014	2015	2016	2017	2018	2019	2020	2021	2022
	0.00161812	0.0490038	0.0354209	0.0371839	0.0501912	0.187073	0.125767	0.0623297	0.168644	-0.01893	0.246924	0.0596546	0.0567196	0.0875225	0.0773481	0.014188	0.0910163	0.112776	0.0570596	0.123325	0.0858178	0.0746204	0.0416834	-0.0202963

## Sheet: Generalized CPI
1998	1999	2000	2001	2002	2003	2004	2005	2006	2007	2008	2009	2010	2011	2012	2013	2014	2015	2016	2017	2018	2019	2020	2021	2022
	-0.0133819	0.00562253	0.00871385	-0.00463801	0.0141622	0.0514476	0.0324615	0.023436	0.0731591	0.0457823	0.0656054	0.0402119	0.0558763	0.0459228	0.0459677	0.0175591	0.0403165	0.0570559	0.0336398	0.0672617	0.0551	0.0502409	0.0250468	0.00641957
